# Supplementary material for: Novel Galectin-3 Roles in Neurogenesis, Inflammation and Neurological Diseases
Source: Cells. 2021 Nov 5;10(11):3047. doi: 10.3390/cells10113047 (PMC8618878; doi:10.3390/cells10113047)
Supplement: Supplementary file 1 [file cells-10-03047-s001.zip]

Archive with 1 entries (1 files):
- cells-1345929-supplementary.pdf
